# Supplementary material for: An imbalance-aware deep neural network for early prediction of preeclampsia
Source: PLoS One. 2022 Apr 6;17(4):e0266042. doi: 10.1371/journal.pone.0266042 (PMC8985991; doi:10.1371/journal.pone.0266042)
Supplement: S1 File — (ZIP) [file pone.0266042.s001.zip]

Archive with 2 entries (2 files):
- S1.pdf
- Supplementary.tex
