# Supplementary material for: An imbalance-aware deep neural network for early prediction of preeclampsia
Source: PLoS One. 2022 Apr 6;17(4):e0266042. doi: 10.1371/journal.pone.0266042 (PMC8985991; doi:10.1371/journal.pone.0266042)
Supplement: S1 File — (ZIP) [file pone.0266042.s001.zip › Supplementary.tex]

\documentclass[10pt,letterpaper]{article}
\usepackage[top=0.85in,left=2.75in,footskip=0.75in]{geometry}
\usepackage{nameref}

% amsmath and amssymb packages, useful for mathematical formulas and symbols
\usepackage{amsmath,amssymb}

% Use adjustwidth environment to exceed column width (see example table in text)
\usepackage{changepage}

% Use Unicode characters when possible
\usepackage[utf8x]{inputenc}

% textcomp package and marvosym package for additional characters
\usepackage{textcomp,marvosym}

% cite package, to clean up citations in the main text. Do not remove.
\usepackage{cite}

% Use nameref to cite supporting information files (see Supporting Information section for more info)
\usepackage{nameref,hyperref}

% line numbers
\usepackage[right]{lineno}

% ligatures disabled
\usepackage{microtype}
\DisableLigatures[f]{encoding = *, family = * }

% color can be used to apply background shading to table cells only
\usepackage[table]{xcolor}

% array package and thick rules for tables
\usepackage{array}

\usepackage[ruled,vlined]{algorithm2e}
\newcommand{\norm}[1]{\left\lVert #1 \right\rVert}
\usepackage{longtable}
\usepackage{setspace}

% For floor and ceiling
\def\lc{\left\lceil}   
\def\rc{\right\rceil}

\def\lf{\left\lfloor}   
\def\rf{\right\rfloor}

\usepackage{array,multirow,graphicx}

%For Confusion Matrix
\newcommand\MyBox[2]{
  \fbox{\lower0.75cm
    \vbox to 1.5cm{\vfil
      \hbox to 1.5cm{\hfil\parbox{1.4cm}{#1\\#2}\hfil}
      \vfil}%
  }%
}

% create "+" rule type for thick vertical lines
\newcolumntype{+}{!{\vrule width 2pt}}

% create \thickcline for thick horizontal lines of variable length
\newlength\savedwidth
\newcommand\thickcline[1]{%
  \noalign{\global\savedwidth\arrayrulewidth\global\arrayrulewidth 2pt}%
  \cline{#1}%
  \noalign{\vskip\arrayrulewidth}%
  \noalign{\global\arrayrulewidth\savedwidth}%
}

% \thickhline command for thick horizontal lines that span the table
\newcommand\thickhline{\noalign{\global\savedwidth\arrayrulewidth\global\arrayrulewidth 2pt}%
\hline
\noalign{\global\arrayrulewidth\savedwidth}}

\usepackage{tikz}
\def\checkmark{\tikz\fill[scale=0.4](0,.35) -- (.25,0) -- (1,.7) -- (.25,.15) -- cycle;} 

\usepackage{lscape}

% Remove comment for double spacing
%\usepackage{setspace} 
%\doublespacing

% Text layout
\raggedright
\setlength{\parindent}{0.5cm}
\textwidth 5.25in 
\textheight 8.75in

% Bold the 'Figure #' in the caption and separate it from the title/caption with a period
% Captions will be left justified
\usepackage[aboveskip=1pt,labelfont=bf,labelsep=period,justification=raggedright,singlelinecheck=off]{caption}
\renewcommand{\figurename}{Fig}

% Use the PLoS provided BiBTeX style
\bibliographystyle{plos2015}

% Remove brackets from numbering in List of References
\makeatletter
\renewcommand{\@biblabel}[1]{\quad#1.}
\makeatother


% Header and Footer with logo
\usepackage{lastpage,fancyhdr,graphicx}
\usepackage{epstopdf}
%\pagestyle{myheadings}
\pagestyle{fancy}
\fancyhf{}
%\setlength{\headheight}{27.023pt}
%\lhead{\includegraphics[width=2.0in]{PLOS-submission.eps}}
\rfoot{\thepage/\pageref{LastPage}}
\renewcommand{\headrulewidth}{0pt}
\renewcommand{\footrule}{\hrule height 2pt \vspace{2mm}}
\fancyheadoffset[L]{2.25in}
\fancyfootoffset[L]{2.25in}
\lfoot{\today}

%% Include all macros below

\newcommand{\lorem}{{\bf LOREM}}
\newcommand{\ipsum}{{\bf IPSUM}}

%% END MACROS SECTION


%\renewcommand{\figurename}{S\arabic{figure} Fig.}
%\renewcommand{\thetable}{S\arabic{table}}  

%\captionsetup[figure]{labelformat=}
\renewcommand{\thefigure}{S\arabic{figure} Fig}
\renewcommand{\thetable}{S\arabic{table} Table}  
\usepackage[tablename=]{caption}
\usepackage[figurename=]{caption}


\begin{document}
\vspace*{0.2in}

\section*{Supplementary Materials}
In this section, the acronyms are described in \ref{tab:Acronyms1}-\ref{tab:Acronyms2}. The ICD-9-CM and ICD-10-CM codes for the clinical attributes and outcomes are listed in \ref{MOMIICD}. The standard deviation of the methods shown in Figs 20-23
%\ref{fig:gmeanLossesFull} - \ref{fig:gmeanLosseMOMI} 
are demonstrated in \ref{tab:Standard Deviation}.

\begin{table}[!htp]
	\centering
	\caption{\textbf{Table of acronyms}}
	\label{tab:Acronyms1}
	\small
	\begin{tabular}{ll}
			\hline
			\textbf{Acronym}& \textbf{Term}  \\
				\hline
	    \textit{ICD-CM} & International Classification of Disease - Clinical Modification\\
		\textit{B} & Batch size \\
		\textit{T} & Number of epochs \\
		\textit{h} & Number of hidden layers in neural network \\
		\textit{k} & Number of nodes per layer \\
		\textit{a} & Activation function \\
		\textit{$\eta$} & Learning rate of neural network \\
		\textit{TH} & Hyperbolic tangent ({\it tanh}) activation function \\
		\textit{RL} & Rectified Linear Unit ({\it ReLU}) activation function \\
		\textit{RS} & Random search  \\
		\textit{HB} & Hyperband  \\
		\textit{BO} & Bayesian optimization \\
		\textit{DNN} & Deep neural network \\
		\textit{CSDNN} & Cost sensitive deep neural network \\
		\textit{WCE} & Weighted cross entropy  \\
		\textit{FL} & Focal loss \\
		\textit{ACC} & Accuracy \\
		\textit{SP} & Specificity\\
		\textit{PR} & Precision \\
		\textit{RE} & Recall \\
		\textit{BB} & Balanced batch \\
		\textit{LR} & Logistic regression \\
		\textit{SVM-Lin} & Support vector machine with linear kernel \\
		\textit{SVM-RBF} & Support vector machine with radial basis function \\
		\textit{WLR} & Weighted logistic regression \\
		\textit{WSVM-Lin} & Weighted support vector machine with linear kernel \\
		\textit{WSVM-RBF} & Weighted support vector machine with radial basis function \\
		\hline
	\end{tabular}
\end{table}


\begin{table}[!htp]
	\centering
	\caption{\textbf{Table of acronyms}}
	\label{tab:Acronyms2}
	\small
	\begin{tabular}{lll}
			\hline
			\textbf{Acronym}& \textbf{Term}  \\
				\hline
		\textit{PE} & Preeclampsia \\
		\textit{ML} & Machine Learning \\
		\textit{FFS} & Forward feature selection\\
		\textit{BFS} & Backward feature selection\\
		\textit{M} & Mean Imputation \\
		\textit{EM} & Expectation maximization \\
		\textit{OS} & Oversampling\\
		\textit{SLM} & Supervised Learning Mdoel\\
	    \textit{EN} & Elastic net\\
		\textit{DT} & Decision Tree \\
		\textit{RF} & Random Forest \\
		\textit{LR} & Logistic Regression \\
		\textit{SVM-Lin} & Support vector machine with a linear kernel \\
		\textit{SVM-RBF} & Support vector machine with a radial basis function \\
		\textit{WLR} & Weighted logistic regression \\
		\textit{WSVM-Lin} & Weighted support vector machine with a linear kernel \\
		\textit{WSVM-RBF} & Weighted support vector machine with a radial basis function \\
		\textit{ANN} & Artificial Neural Network \\
		\textit{GB} & Gradient Boosting\\
		\textit{EL} & Ensemble Learning \\
		\textit{NB} & Naïve Bayes \\
		\textit{GM} & Gaussian Model\\
		\textit{DNN} & Deep neural network \\
		\textit{CSDNN} & Cost sensitive deep neural network \\
		\textit{ACC} & Accuracy \\
		\textit{SP} & Specificity\\
		\textit{PR} & Precision \\
		\textit{RE} & Recall \\
		\textit{GM} & G-Mean \\
		\textit{FM} & F-Measure \\
		\textit{B} & Batch size \\
		\textit{T} & Number of epochs \\
		\textit{h} & Number of hidden layers in neural network \\
		\textit{k} & Number of nodes per layer \\
		\textit{a} & activation function \\
		\textit{$\eta$} & Learning rate of neural network \\
		\textit{TH} & Hyperbolic tangent ({\it tanh}) activation function \\
		\textit{RL} & Rectified Linear Unit ({\it ReLU}) activation function \\
		\textit{RS} & Random Search optimization \\
		\textit{HB} & Hyperband Optimization \\
		\textit{BO} & Bayesian Optimization \\
		\textit{WCE} & Weighted Cross-entropy \\
		\textit{FL} & Focal Loss \\
		\textit{BB} & Balanced Batch \\
		\hline
	\end{tabular}
\end{table}

\begin{longtable}{p{7cm}p{3cm}p{3cm}}
%\begin{table}[!htp]
	\caption{\textbf{ICD-9-CM and ICD-10-CM codes used in this study.} Each diagnosis variable is searched for codes beginning with the below characters.}
	\label{MOMIICD}
		\\\hline
		\textbf{Disease}& \textbf{ICD-9-CM} & \textbf{ICD-10-CM}  \\ \hline
		\endfirsthead
			\multicolumn{3}{l}%
            {\tablename\ \thetable\ -- \textit{Continued from previous page}} \\
            \hline
            \endhead
            \hline \multicolumn{2}{l}{\textit{Continued on next page}} \\
            \endfoot
            \hline
            \endlastfoot
	Obesity & V853, V854, 27800, 27801, 27803, 6491 & E66, O9921, O9981, O9984, Z683, Z684, Z713, Z9884 \\
Pregnancy resulting from assisted & V2385& O0981\\	
reproductive technology& &\\	
Cocaine dependence & 3042, 3056& F14, T405 \\	
Amphetamine dependence & 3044, 3057& F15, F19, P044, T4362 \\	
Gestational diabetes mellitus & 6488 & O244, P700\\	
Pre-existing diabetes mellitus & 250, 6480 & E10, E11, O240, O241, O243, O248, O249 \\	
Anxiety & 3000 & F064, F41\\	
Anemia NOS & 2859& D51 \\	
Iron deficiency anemia & 280 & D50\\	
Other anemia & 281 & D64, D59, D489, D53, O990\\	
Depression & 311 & F32, F341, F33, F0631, Z139, Z1331, Z1332 \\	
Primigravidas at the extremes of maternal age & 6595, V2381, V2383 & O095, O096\\	
Hemorrhagic disorders due to intrinsic circulating antibodies & 2865 & D683 \\	
Systemic lupus erythematosus & 7100 & M32\\	
Lupus erythematosus & 6954 & L93, D6862\\	
Autoimmune disease not elsewhere classified & 27949 & D89 \\	
Pure hypercholesterolemia & 2720 & E780\\	
Unspecified vitamin D deficiency & 2689 & E55 \\	
Proteinuria & 7910 & D511, N06, O121, O122, R80 \\	
Tobacco use disorder & 3051, 6490& - \\	
History of tobacco use & V1582& - \\	
Current Smoker & - & F172 \\
Hypertension & 401 & G932, I10, I14, I15, I272, I674, I973, O10, O13, O16, R030 \\	
Hypertensive heart disease & 402 & I11\\	
Chronic venous hypertension & 4593 & I873 \\	
Unspecified renal disease in pregnancy without mention of hypertension & 6462 & O2683, O9089\\	
Chronic kidney disease & 585 & D631, E0822, E0922, E0922, E1022, E1122, E1322, N18\\	
Hypertensive kidney disease & 403 & I12\\	
Hypertensive heart and chronic kidney disease & 404 & I13\\	
Renal failure not elsewhere classified & 586 & N19\\	
Infections of genitourinary tract in pregnancy & 6466 & O23, O861, O862, O868\\	
UTI & 5990 & O0338, O0388, O0488, O0788, O0883, N136, N390, N99521, N99531\\	
Personal history of trophoblastic disease & V131 & Z8759, O01\\	
Supervision of high-risk pregnancy with history of trophoblastic disease & V231 & O091 \\	
Thrombophilia & 28981 & D685, D686\\	
History of premature delivery & V1321 & Z8751\\	
Hemorrhage in early pregnancy & 640 & O20\\	
Congenital abnormalities of the uterus including those complicating pregnancy, childbirth, or the puerperium & 6540, 7522, 7523 & O34, O340\\	
Multiple Gestations & 651 & O30\\	
Fetal Growth Restriction & 764 & O093\\	


Asthma & 493 & \\	
Obstructive Sleep Apnea & 32723& \\	
Other cardiovascular diseases complicating pregnancy and childbirth or the puerperium &	
6486 & O9943\\	
Sickle cell disease & 28260 & D57 \\	
Thyroid Disease & 240, 241, 242, 243, 244, 245, 246 & E00, E01, E02, E03, E04, E05, E06, E07\\	
Inadequate Prenatal Care & V237 & O093\\	
Periodontal disease & 523 & E08630, E09630, E10630, E11630, E13630, K05, K06, K08129\\	

Preeclampsia/Eclampsia & 6424, 6425, 6426, 6427& O14, O15\\	

				\hline

		\hline
\end{longtable}


\singlespacing
\begin{longtable}{p{3cm}p{5cm}ccccccc}
%\begin{table}[!htp]
	%\centering
	%\caption{Comparison of CSDNN with FL and WCE versus CE loss function on the Texas 2013, Oklahoma 2017, Oklahoma 2018, and the combined Oklahoma 2017-2018 datasets.} 
	\caption{The standard deviation (SD) of methods related to Figs 20-23} %\ref{fig:gmeanLossesFull} - \ref{fig:gmeanLosseMOMI}}
	\label{tab:Standard Deviation}
	%\resizebox{\textwidth}{!}{\begin{tabular}{lccccccccccc}
		\\\hline
		Dataset & Method & SD \\
		\hline
		\endfirsthead
			\multicolumn{8}{l}%
            {\tablename\ \thetable\ -- \textit{Continued from previous page}} \\
            \hline
            \endhead
            \hline \multicolumn{8}{l}{\textit{Continued on next page}} \\
            \endfoot
            \hline
            \endlastfoot
		\multirow{6}{*}{TX Full}      & CSDNN-FL    &  0.006  \\
		                      & CSDNN-WCE    &  0.010   \\
  		                      & DNN  &  0.012 \\
  		                      & CSDNN-FL-BB & 0.011 \\
      		                & CSDNN-WCE-BB & 0.000 \\
      		                & DNN-BB & 0.010\\
 		                     \hline
 		\multirow{6}{*}{TX AA}  & CSDNN-FL  & 0.020  \\
		                      & CSDNN-WCE & 0.022 \\
  		                      & DNN & 0.213\\ 
  		                      & CSDNN-FL-BB & 0.021\\
      		                & CSDNN-WCE-BB &  0.000\\
      		                & DNN-BB & 0.022 \\
 		                     \hline
 		\multirow{6}{*}{TX NA}      & CSDNN-FL & 0.149 \\*
		                      & CSDNN-WCE  & 0.195\\*
  		                      & DNN  & 0.000 \\*
  		                      & CSDNN-FL-BB  & 0.233\\*
      		                & CSDNN-WCE-BB & 0.226 \\*
      		                & DNN-BB & 0.213\\*
 		                     \hline

  		\multirow{6}{*}{OK Full}       & CSDNN-FL   & 0.011 \\*
		                      & CSDNN-WCE   &  0.017   \\*
  		                      & DNN  & 0.009 \\*
  		                      & CSDNN-FL-BB & 0.013  \\*
      		                & CSDNN-WCE-BB & 0.000 \\*
      		                & DNN-BB & 0.015\\*
 		                     \hline
        \multirow{6}{*}{OK AA}  & CSDNN-FL  & 0.052 \\*
    		                & CSDNN-WCE   & 0.045 \\*
      		                & DNN  & 0.175 \\*
      		                & CSDNN-FL-BB & 0.106 \\*
      		                & CSDNN-WCE-BB & 0.000 \\*
      		                & DNN-BB & 0.050\\*
 		                     \hline 
       \multirow{6}{*}{OK NA}     & CSDNN-FL  & 0.054\\*
    		            & CSDNN-WCE & 0.067 \\*
      		            & DNN  & 0.101 \\*
      		            & CSDNN-FL-BB & 0.067\\*
      		            & CSDNN-WCE-BB & 0.067\\*
      		            & DNN-BB & 0.053\\*
     		                     \hline
       \multirow{6}{*}{MOMI}     & CSDNN-FL  & 0.016 \\*
    		            & CSDNN-WCE & 0.018 \\*
      		            & DNN  & 0.048 \\*
      		            & CSDNN-FL-BB & 0.019 \\*
      		            & CSDNN-WCE-BB & 0.050\\*
      		            & DNN-BB & 0.022\\*
     		                     \hline
     		                     
      \multirow{6}{*}{MOMI AA} & CSDNN-FL & 0.032\\*
    		            & CSDNN-WCE & 0.037 \\*
      		            & DNN  & 0.086\\*
      		            & CSDNN-FL-BB & 0.026 \\*
      		            & CSDNN-WCE-BB & 0.048 \\*
      		            & DNN-BB & 0.028\\*
     		                     \hline
\end{longtable}

\ref{tab:Clinical} shows the statistics of common comorbidities of the entire cohort and the two individual study groups. These comorbidities include the urinary tract infection (UTI), unspecified renal disease in pregnancy without mention of hypertension (renal disease), supervision of pregnancy, supervision of high-risk pregnancy with history of trophoblastic disease (TRO), congenital abnormalities of the uterus including those complicating pregnancy (Congenital abnormalities), other cardiovascular disease complicating pregnancy and childbirth, or the puerperium (Other cardiovascular), chronic kidney disease (CKD), autoimmune disease not elsewhere classified, primigravida at the extremes of maternal age, hemorrhagic disorders due to intrinsic circulating antibodies, renal failure not elsewhere classified, infections of genitourinary (GU) tract in pregnancy, personal history of trophoblastic disease, congenital abnormalities of the uterus, and GU. The vast majority of patients do not have many of the clinical diagnoses which leads to an extremely sparse dataset. 


\begin{table}[!htp]
	%\centering
	\caption{\textbf{Patient clinical characteristics in the Texas and Oklahoma PUDF sets}}
	%\setlength\extrarowheight{1pt} %for a more open "look"
	\label{tab:Clinical}
	%\begin{tabular}{p{8cm} p{5cm} p{3cm}}
	\begin{tabular}{lcc}
			\hline
			\multirow{2}{*}{\bfseries Feature} &  \multicolumn{2}{c}{\bfseries Frequency}\\ \cline{2-3} 
			
			& \textbf{Texas} & \textbf{Oklahoma}  \\ \hline
		        Obesity  &19,208  (5.32\%) & 7,136  (8.43\%)\\
                Pregnancy from assisted reproductive technology  &615  (0.17\%) &32  (0.04\%)\\
                Cocaine Dependence & 0  & 67  (0.08\%) \\
                Amphetamine Dependence & 0  & 962  (1.14\%) \\
			    Gestational Diabetes Mellitus  &21,658  (6.00\%)&5,025  (5.94\%) \\
                Pre-existing Diabetes Mellitus  & 4,065  (1.13\%) & 1,159  (1.37\%) \\
			    Anxiety  &2,709  (0.75\%)& 3,148  (3.72\%) \\
                Anemia NOS  &29,280  (8.11\%)&11  (0.01\%)\\
			    Iron Deficiency Anemia  &3,937  (1.09\%) &1,246  (1.47\%)\\
                Other Anemia &94  (0.03\%)  &12,784  (15.11\%) \\
			    Depression  &3,157  (0.88\%) &2,752  (3.25\%) \\
                Primigravida     &4,969  (1.38\%)  &1,796  (2.12\%)  \\
			    Hemorrhagic & 6  (0.002\%) &0   \\
                Systemic Lupus Erythematosus  &366  (0.10\%)    &141  (0.17\%)\\
			    Lupus Erythematosus  &20  (0.006\%) &35  (0.04\%) \\
                Autoimmune  &18  (0.005\%)  &9  (0.01\%) \\
			    Pure Hypercholesterolemia  &108  (0.03\%) &25  (0.03\%) \\
                Unspecified Vitamin D Deficiency     &227  (0.06\%) &189  (0.22\%) \    \\
			    Proteinuria                          &21  (0.006\%) &166  (0.20\%) \\
                Tobacco Use Disorder                &6,140  (1.70\%) & - \\
			    History of Tobacco Use                &3,226  (0.89\%) & - \\
			    Current Smoker                      & - &5,438  (6.43\%) \\
                Hypertension                           &2,424  (0.67\%) &10,276  (12.14\%)\\
			    Hypertensive Heart Disease             &16  (0.004\%)&5  (0.006\%) \\
                Chronic Venous Hypertension         &1  (0.0003\%) &1  (0.001\%)  \\
			    Unspecified Renal Disease              &644  (0.18\%) &546  (0.65\%)\\
                Chronic Kidney Disease                  &173  (0.05\%)  &73  (0.09\%)    \\
			    Hypertensive Kidney Disease             &96  (0.03\%)&24  (0.03\%) \\
                Hypertensive Heart and CKD   &6  (0.002\%) &2  (0.002\%)   \\
			    Renal Failure     &6  (0.002\%)  &0  \\
                GU Tract Infection  &3,299  (0.91\%) &618  (0.73\%) \\
			    UTI                                   &1,838  (0.51\%) &175  (0.21\%)  \\
                History of Trophoblastic Disease    &0   &390  (0.46\%) \\
			    Trophoblastic Disease                                        &28  (0.008\%)&11  (0.013\%)  \\
                Thrombophilia                          &1073  (0.30\%) &271  (0.32\%)   \\
			    History of Premature Delivery         &180  (0.05\%)&149  (0.18\%)  \\
                Hemorrhage in Early Pregnancy         &216  (0.06\%) &22  (0.03\%) \\
			    Uterus's Congenital Abnormalities      &1,184  (0.33\%)&17,082  (20.18\%)  \\
                Multiple Gestations                 &5,871  (1.63\%) &1,393  (1.65\%)  \\
			    Fetal Growth Restriction            &3  (0.001\%) & 1  (0.001\%)\\
                Asthma                              &7,124  (1.98\%)  & 3,547  (4.19\%)    \\
			    Obstructive Sleep Apnea              &106  (0.03\%) & 58  (0.07\%)    \\
                Other Cardiovascular Diseases   &1,372  (0.38\%) & 46  (0.05\%)  \\
			    Sickle Cell Disease                   &75  (0.02\%) & 284  (0.34\%)  \\
                Thyroid Disease                       &8,880  (2.46\%) & 2,750 (3.25\%)  \\
			    Inadequate Prenatal Care              &8,959  (2.48\%)  &767  (0.91\%)\\
                Periodontal Disease                   &35  (0.01\%)&2  (0.002\%)  \\
			  % Preeclampsia/Eclampsia                 &14,375  (3.98\%)     &4,721 (5.578\%)          \\
			             \hline
 \end{tabular}
\end{table}


\singlespacing
\begin{longtable}{wl{10cm}wr{2cm}}
%\begin{table}[!htp]
	\caption{\textbf{Clinical features of the MOMI dataset}}
	\label{MOMIClinical}
		\\\hline
		\textbf{Feature} & \textbf{Frequency} \\ \hline
		\endfirsthead
			\multicolumn{2}{l}%
            {\tablename\ \thetable\ -- \textit{Continued from previous page}} \\
            \hline
            \endhead
            \hline \multicolumn{2}{l}{\textit{Continued on next page}} \\
            \endfoot
            \hline
            \endlastfoot
       Acute Renal Failure	&	97	(0.309\%)	\\
Asthma	&	3,485	(11.088\%)	\\
Autoimmune Diseases	&	3	(0.010\%)	\\
Bacterial Vaginosis	&	20	(0.064\%)	\\
CKD	&	56	(0.178\%)	\\
CNS Abnormality	 & \\
\hspace{3mm} Spina Bifida	&	3	(0.010\%)	\\
\hspace{3mm} 	Congenital Hydrocephalus	&	7	(0.022\%)	\\
\hspace{3mm}	Multiple Diagnostic Codes	&	12	(0.038\%)	\\
\hspace{3mm}	Microcephaly	&	178	(0.566\%)	\\
\hspace{3mm}	Other Congenital Illness	&	30,785	(97.945\%)	\\
Chlamydia	&	1,531	(4.871\%)	\\
Chronic Hypertension	&		2,010	(6.395\%)	\\
Cocaine	&		90	(0.286\%)	\\
Condylomata	&		64	(0.204\%)	\\
Congenital Syphilis	&		0	(98.947\%)	\\
Depression	&		5,174	(83.539\%)	\\
Diabetes Mellitus	& \\
\hspace{3mm} Unspecified Prior Diabetes	&	24	(0.639\%)	\\
	\hspace{3mm}	Type I	&	201	(0.970\%)	\\
	\hspace{3mm}	Type II	&	305	(7.359\%)	\\
	\hspace{3mm}	Gestational Diabetes	&	2,313	(90.955\%)	\\
	\hspace{3mm}	None	&	28,588	(90.955\%)	\\
Gestational Hypertension	&		2,875	(9.147\%)	\\
Gonococcal Infection	&		9	(0.029\%)	\\
Group B Streptococcus	&	7,952	(25.300\%)	\\
Heart Failure	&		0	(0.000\%)	\\
Hemorrhagic Disorder	&		1	(0.003\%)	\\
Hepatitis B Infection	&		47	(0.150\%)	\\
Maternal Herpes Infection or
History of Herpes	&	1,676	(5.332\%)	\\
Personal History of Trophoblastic Disease	&	25	(0.080\%)	\\
History of Infertility	&		11	(0.035\%)	\\
History of Premature Delivery	&		14	(0.045\%)	\\
High-risk Pregnancy with History of Trophoblastic Disease 	&	2	(0.006\%)	\\
Hyperemesis Gravidarum	&		22	(0.070\%)	\\
Periodontal Disease	&		2	(0.006\%)	\\
%Preeclampsia/Eclampsia	&		2743	(8.727\%)	\\
Previous Cesarean	&		4,263	(13.563\%)	\\
Primigravida	&	13,804	(43.918\%)	\\
Proteinuria	&		121	(0.385\%)	\\
Repeat Cesarean	&		4,689	(14.918\%)	\\
Sickle Cell Anemia with Crisis	&		4	(0.013\%)	\\
Internal Injuries of Thorax, Abdomen, and Pelvis	&		1	(0.003\%)	\\
Thrombocytopenia	\\
\hspace{3mm} Other	&	12	(0.038\%)	\\
	\hspace{3mm}	Disseminated Intravascular Coagulation	&	14	(0.045\%)	\\
	\hspace{3mm}	Gestational	&	498	(1.584\%)	\\
	\hspace{3mm}	None	&	30,122	(95.835\%)	\\
Thrombophilia	&		284	(0.904\%)	\\
Kidney Disease	& \\
\hspace{3mm} Lupus Nephritis	&	1	(0.003\%)	\\
	\hspace{3mm}	Pyelonephritis	&	2	(0.006\%)	\\
	\hspace{3mm}	Glomerulonephritis	&	5	(0.016\%)	\\
	\hspace{3mm}	Transplant	&	5	(0.016\%)	\\
	\hspace{3mm}	Nephrotic Syndrome	&	26	(0.083\%)	\\
\hspace{3mm}	Nephrolithiasis	&	51	(0.162\%)	\\
	\hspace{3mm}	Multiple Diagnostic Codes	&	57	(0.181\%)	\\
	\hspace{3mm}	Other	&	83	(0.264\%)	\\
\hspace{3mm}	None	&	31,196	(99.252\%)	\\
Anemia without Hemoglobinopathy	& \\	\hspace{3mm} Folate Deficiency Anemia	&	3	(0.01\%)	\\
	\hspace{3mm}	Unspecified Anemia	&	11	(0.035\%)	\\
	\hspace{3mm}	B2 Deficiency Anemia	&	89	(0.283\%)	\\
	\hspace{3mm}	Iron Deficiency Anemia	&	763	(2.428\%)	\\
	\hspace{3mm}	None	&	30,565	(97.245\%)	\\
Collagen Vascular Disease	& \\
\hspace{3mm} Multiple Diagnostic Codes	&	1	(0.003\%)	\\
	\hspace{3mm}	Rheumatoid Arthritis	&	68	(0.216\%)	\\
	\hspace{3mm}	Lupus	&	87	(0.277\%)	\\
	\hspace{3mm}	None	&	31,275	(99.504\%)	\\
Hemoglobinopathy	& \\
\hspace{3mm} Hemoglobin (Hgb)-SC	&	3	(0.01\%)	\\
	\hspace{3mm}	Alpha Thalassemia	&	4	(0.013\%)	\\
	\hspace{3mm}	Beta Thalassemia	&	7	(0.022\%)	\\
	\hspace{3mm}	Hgb-SS	&	10	(0.032\%)	\\
	\hspace{3mm}	Hgb-Sthal	&	66	(0.21\%)	\\
	\hspace{3mm}	Sickle Cell Trait	&	390	(1.241\%)	\\
	\hspace{3mm}	None	&	30,951	(98.473\%)	\\
Maternal Liver, Gall Bladder, or Pancreatic Illness	& \\
\hspace{3mm} Hepatitis A	&	1	(0.003\%)	\\
	\hspace{3mm}	LiverTransplant	&	6	(0.019\%)	\\
	\hspace{3mm}	Pancreatitis	&	7	(0.022\%)	\\
	\hspace{3mm}	Other	&	27	(0.086\%)	\\
	\hspace{3mm}	Hepathesis B	&	41	(0.13\%)	\\
	\hspace{3mm}	Cholelithiasis	&	427	(1.359\%)	\\
	\hspace{3mm}	Hepatitis C	&	436	(1.387\%)	\\
	\hspace{3mm}	None	&	30,486	(96.993\%)	\\
Structural Heart Disease	& \\
\hspace{3mm} Artificial Valves	&	3	(0.01\%)	\\
	\hspace{3mm}	Myocarditis/Cardiomyopathy	&	19	(0.06\%)	\\
	\hspace{3mm}	Rheumatic Heart Disease	&	45	(0.143\%)	\\
	\hspace{3mm}	Other	&	64	(0.204\%)	\\
	\hspace{3mm}	Valve Disorder	&	92	(0.293\%)	\\
	\hspace{3mm}	Congenital Heart Disease	&	93	(0.296\%)	\\
	\hspace{3mm}	None	&	31,115	(98.995\%)	\\
Marijuana Use	&		967	(3.077\%)	\\
Maternal Neuromuscular Disease	& \\
\hspace{3mm} Cerebral Palsy	&	3	(0.010\%)	\\
	\hspace{3mm}	Myotonic Dystrophy	&	4	(0.013\%)	\\
	\hspace{3mm}	Myasthenia Gravis	&	9	(0.029\%)	\\
	\hspace{3mm}	Multiple Sclerosis	&	55	(0.175\%)	\\
	\hspace{3mm}	None	&	31,346	(99.730\%)	\\
Operations On Heart and Pericardium	&	5	(0.016\%)	\\
Opioid Abuse	&		651	(2.071\%)	\\
Other Substance Abuse	& \\
\hspace{3mm} Hallucinogens	&	1	(0.003\%)	\\
	\hspace{3mm}	Sedatives/Hypnotics/Anxiolytics	&	1	(0.003\%)	\\
	\hspace{3mm}	Stimulants	&	2	(0.006\%)	\\
	\hspace{3mm}	Anti-Depressants/Other Psychoactive	&	10	(0.032\%)	\\
	\hspace{3mm}	Alcohol	&	17	(0.054\%)	\\
	\hspace{3mm}	Multiple Diagnostic Codes	&	38	(0.121\%)	\\
	\hspace{3mm}	Other	&	2,487	(7.913\%)	\\
	\hspace{3mm}	None	&	28,875	(91.868\%)	\\
Total Number of Pregnancies	\\
\hspace{3mm} Avg	&	2.410		\\
	\hspace{3mm}	SD	&	1.625		\\
	\hspace{3mm}	Min	&	1		\\
	\hspace{3mm}	Max	&	31		\\
Deliveries Prior to Admission	& \\
\hspace{3mm} Avg	&	0.919		\\
	\hspace{3mm}	SD	&	1.110		\\
	\hspace{3mm}	Min	&	0		\\
	\hspace{3mm}	Max	&	13		\\
Total Abortions	&\\
\hspace{3mm} Avg	&	0.491		\\
	\hspace{3mm}	SD	&	0.940		\\
	\hspace{3mm}	Min	&	0		\\
	\hspace{3mm}	Max	&	20		\\
Mean Arterial Pressure (MAP)	& \\
\hspace{3mm} Avg	&	84.261		\\
	\hspace{3mm}	SD	&	8.162		\\
	\hspace{3mm}	Min	&	38		\\
	\hspace{3mm}	Max	&	140.667		\\
Previous Incidents of High Blood Pressure	& \\
\hspace{3mm} Avg	&	0.342		\\
	\hspace{3mm}	SD	&	0.623		\\
	\hspace{3mm}	Min	&	0		\\
	\hspace{3mm}	Max	&	5		\\

     		                     \hline
%  \multicolumn{2}{p{12cm}}{\footnotesize{*Superivision of Trophoblastic Disease: Supervision of high-risk pregnancy with history of trophoblastic disease}}
\end{longtable}

\subsection*{Missing Data}
\ref{tab:TxMiss}, \ref{tab:OKMiss}, and \ref{tab:MOMIMiss} show the list of features with missing values in the Texas PUDF, Oklahoma, and MOMI datasets, respectively. 

\begin{table}[!htp]
	\centering
	\caption{The list of features with missing values in the Texas dataset}
	\label{tab:TxMiss}
	\small 
	\begin{tabular}{lc}
			\hline
			\textbf{Feature} & \textbf{Missing Ratio} \\
			\hline
			Race & 878 (0.24\%) \\
			Ethnicity & 3,418 (0.95\%) \\
			County & 9,018 (2.50 \%)\\
			Insurance & 149 (0.04\%) \\
			\hline
	\end{tabular}
\end{table}


\begin{table}[!htp]
	\centering
	\caption{\textbf{The list of features with missing values in the Oklahoma PUDF}}
	\label{tab:OKMiss}
	\small 
	\begin{tabular}{lc}
			\hline
			\textbf{Feature} & \textbf{Missing Ratio}  \\ \hline
			Marital Status & 15,015 (17.742\%)\\
			Insurance & 3 (0.004\%)\\
			County & 3 (0.004\%)\\
			\hline
	\end{tabular}
\end{table}


\begin{table}[!htp] %[!htp]
	\centering
	\caption{\textbf{The list of features with missing values in the MOMI dataset}}
	\label{tab:MOMIMiss}
	\small 
	\begin{tabular}{lc}
			\hline
			\textbf{Feature} & \textbf{Missing Ratio} \\
			\hline
            Insurance & 7 (0.022\%) \\
            Number of Pregnancies &  118 (0.375\%) \\
            Number of Deliveries Prior to Admission & 118 (0.375\%) \\
            Number of Abortions & 118 (0.375\%) \\
            Primigravida & 118 (0.375\%) \\
            Weight At Admission & 1513 (4.814\%) \\
            Infant Sex & 416 (1.324\%) \\
            CNS Congenital Abnormality & 331 (1.053\%) \\
            Congenital Syphilis & 331 (1.053\%) \\
            UTI & 331 (1.053\%) \\
            Race & 647 (2.058\%) \\
            Prenatal Visit Weight & 388 (1.234\%) \\
            MAP & 439 (1.397\%) \\
			\hline
	\end{tabular}
\end{table}

\subsection*{Model Selection}

The best architecture along with hyperparameters obtained from the three model selection techniques for the best architecture of the DNN and CSDNN with WCE and FL functions as well as hybrid models that further balances batches with oversampling (Balanced Batches) are summarized in Tables 10-15. In these tables, {\it tanh} is abbreviated as TH, {\it ReLU} is abbreviated as RL, Random Search is represented by RS, Hyperband is denoted by HB, and Bayesian optimization is represented by BO.
\begin{landscape}
\begin{table}%[!htp]
    	\centering
    	\caption{\textbf{DNN architecture for Texas PUDF, Oklahoma PUDF and MOMI datasets}. We note that $h_i$ and $a_i$ refer to the number of neurons and activation function in the hidden layer $i$, respectively, where $i=1,2,3,...,8$.}
    	\label{tab:arcCE}
    	\small
    	\begin{tabular}{lcccccccccccc}
    			\hline
    			\textbf{Dataset} & \textbf{$h_1$, $a_1$} & \textbf{$h_2$, $a_2$} & \textbf{$h_3$, $a_3$} & \textbf{$h_4$, $a_4$} & \textbf{$h_5$, $a_5$} & \textbf{$h_6$, $a_6$} & \textbf{$h_7$, $a_7$} & \textbf{$h_8$, $a_8$}  & \text{Optimizer} & \textbf{$\eta$} &  \textbf{$B$} & \text{Tuner} \\ \hline
    			\textbf{TX Full} & 30, RL & 30, TH & 60, TH & 60, RL & 60, TH & 45, RL & 60, TH & 30, RL & NAdam & 0.001 & 8192 & HB \\
    			\textbf{TX AA} & 60, TH & 30, RL & 45, RL & - & - & - & - & - & RMSProp & 0.001 & 8192 & HB\\
    			\textbf{TX NA} & 60, TH &  30, RL & 45, RL & - & - & - & - & - & RMSProp & 0.001 & 8192 & HB \\
    			\textbf{OK Full} & 60, TH & 60, RL & 41, TH & - & - & - & - & - & RMSProp & 0.001 & 8192 & HB\\
    			\textbf{OK AA} & 30, TH & 60, RL & 45, TH & 45, RL &  41, TH & - & - & -  & SGD & 0.0001 & 8192 & HB  \\
    			\textbf{OK NA} & 36, TH & 30, TH & 60, TH & 41, TH & 36, TH & - & - & - & RMSprop & 0.0001 & 8192 & RS \\
    			\textbf{MOMI} & 60, RL & 30, TH & - & - & - & - & - & - & NAdam & 0.001 & 8192 & BO \\
    			\textbf{MOMI AA} & 41, TH & 41, TH & 60, TH & - & - & - & - & - & RMSprop & 0.001 & 8192 & HB \\
    			\hline
    	\end{tabular}
    \end{table}
    
    
    \begin{table}%[!htp]
    	\centering
    	\caption{\textbf{CSDNN-WCE architecture for Texas PUDF, Oklahoma PUDF and MOMI datasets}. We note that $h_i$ and $a_i$ refer to the number of neurons and activation function in the hidden layer $i$, respectively, where $i=1,2,3,...,8$.}
    	\label{tab:arcWCE}
    	\small
    	\begin{tabular}{lcccccccccccc}
    			\hline
    			\textbf{Dataset} & \textbf{$h_1$, $a_1$} & \textbf{$h_2$, $a_2$} & \textbf{$h_3$, $a_3$} & \textbf{$h_4$, $a_4$} & \textbf{$h_5$, $a_5$} & \textbf{$h_6$, $a_6$} & \textbf{$h_7$, $a_7$} & \textbf{$h_8$, $a_8$} & \text{Optimizer} & \textbf{$\eta$} &  \textbf{$B$} & \text{Tuner}\\ \hline
    			\textbf{TX Full} & 45, TH & 30, RL & 60, TH & 30, TH & 30, TH & 60, TH & 30, TH & - & Adam & 0.001 & 8192 & HB \\
    			\textbf{TX AA} & 36, RL & 30, RL & 45, RL & - & - & - & - & - &  RMSprop & 0.001 & 8192 & HB\\
    			\textbf{TX NA} & 41, RL & 30, RL & 36, TH & 45, TH & - & - & - & - & RMSprop & 0.001 & 8192 & RS \\
    			\textbf{OK Full} & 30, TH & 60, TH & 41, TH & - & - & - & - & - & RMSprop & 0.001 & 8192 & HB\\
    			\textbf{OK AA} & 60, RL & 60, TH & 60, TH & 30, TH & - & - & - & - & NAdam & 0.001 & 8192 &  RS \\
    			\textbf{OK NA} & 36, TH & 41, TH & 36, RL & 30, RL & - & - & - & - & Adam & 0.0001 & 8192 & BO\\
    			\textbf{MOMI}  & 60, TH & 30, TH & - & - & - & - & - & - & Adam & 0.001 & 8192 & BO\\
    			\textbf{MOMI AA} & 30, TH & 41, RL & - & - & - & - & - & - & RMSprop & 0.001 & 8192 & BO \\
    		    \hline
    	\end{tabular}
    \end{table}
    


      \begin{table}%[!htp]
    	\centering
    	\caption{\textbf{CSDNN-FL architecture for Texas PUDF, Oklahoma PUDF and MOMI datasets}. We note that $h_i$ and $a_i$ refer to the number of neurons and activation function in the hidden layer $i$, respectively, where $i=1,2,3,...,8$.}
    	\label{tab:arcFL}
    	\small
    	\begin{tabular}{lcccccccccccccc}
    			\hline
    			\textbf{Dataset} & \textbf{$h_1$, $a_1$} & \textbf{$h_2$, $a_2$} & \textbf{$h_3$, $a_3$} & \textbf{$h_4$, $a_4$} & \textbf{$h_5$, $a_5$} & \textbf{$h_6$, $a_6$} & \textbf{$h_7$, $a_7$} & \textbf{$h_8$, $a_8$} & \text{Optimizer} & \textbf{$\eta$} & \textbf{$B$} & \text{Tuner} & \textbf{$\alpha$} & \textbf{$\gamma$} \\ \hline
    			\textbf{TX Full} & 60, TH & 30, RL & 45, RL & - & - & - & - & - & RMSProp & 0.001 & 8192 & HB & 0.97 & 1.25\\
    			\textbf{TX AA} & 60, TH & 30, RL & 45, RL & - & - & - & - & - & RMSProp & 0.001 & 8192 &  HB & 0.96 & 1.75\\
    			\textbf{TX NA} & 60, TH & 30, RL & 45, RL & - & - & - & - & - & NAdam & 0.001 & 8192 &  HB & 0.97 & 1 \\
    			\textbf{OK Full} & 60, TH & 30, RL & 45, RL & - & - & - & - & - & RMSProp & 0.001 & 8192 &  HB & 0.95 & 1.0\\
    			\textbf{OK AA} & 60, TH & 30, RL & 45, RL & - & - & - & - & - & RMSProp & 0.001 & 8192 & HB  & 0.92 & 0.25 \\
    			\textbf{OK NA} & 30, TH & 30, TH & 41, RL & 60, RL & - & - & - & -  & Adam & 0.001 & 8192 & HB & 0.94 & 0.25\\
    			\textbf{MOMI} & 45, RL & 60, TH & 41, TH & - & - & - & - & - & RMSprop & 0.001 & 8192 & BO & 0.92 & 0.75 \\
    			\textbf{MOMI AA} & 30, TH & 41, RL & - & - & - & - & - & - & RMSprop & 0.001 & 8192 & BO & 0.90 & 1 \\
    			\hline
    	\end{tabular}
    \end{table}
    

 \begin{table}%[!htp]
    	\centering
    	\caption{\textbf{CSDNN-FL (with Balanced Batches) architecture for Texas PUDF, Oklahoma PUDF and MOMI datasets}. We note that $h_i$ and $a_i$ refer to the number of neurons and activation function in the hidden layer $i$, respectively, where $i=1,2,3,...,8$.}
    	\label{tab:arcFLBB}
    	\small
    	\begin{tabular}{lcccccccccccccccc}
    			\hline
    			\textbf{Dataset} & \textbf{$h_1$, $a_1$} & \textbf{$h_2$, $a_2$} & \textbf{$h_3$, $a_3$} & \textbf{$h_4$, $a_4$} & \textbf{$h_5$, $a_5$} & \textbf{$h_6$, $a_6$} & \textbf{$h_7$, $a_7$} & \textbf{$h_8$} & \text{Optimizer} & \textbf{$\eta$} & \textbf{$B$} & \text{Tuner} & \textbf{$\alpha$} & \textbf{$\gamma$} \\ \hline
    			\textbf{TX Full} & 60, RL & 60, TH & 41, TH & - & - & - & - & - & Adam & 0.001 & 8192 & BO & 0.5 & 1.75 \\
    			\textbf{TX AA} & 60, RL & 60, TH & 60, TH & - & - & - & - & - & Adam & 0.001 & 8192 & HB & 0.5 & 1.25 \\
    			\textbf{TX NA} & 60, TH & 36, TH & 41, RL & 41, RL & 36, TH & 30, TH & - & - & SGD & 0.0001 & 2048 & RS & 0.5 & 1.25\\
    			\textbf{OK Full} & 60, TH & 60, TH & - & - & - & - & - & - & Adam & 0.001 & 8192 & BO & 0.5 & 1.25\\
    			\textbf{OK AA} & 60, TH & 60, RL & 45, RL & 30, TH & - & - & - & - & Adam & 0.0001 &  1024 & HB & 0.5 & 1.25\\
    			\textbf{OK NA} & 41, TH & 41, RL & 45, TH & 41, RL & 41, TH & - & - & - & NAdam & 0.00001 & 1024 & RS & 0.5 & 1.25 \\
    			\textbf{MOMI} & 60, RL & 30, TH  & - & -  & - & - & - & - & Adam & 0.001 & 4096 & BO & 0.5 & 0.75 \\
    			\textbf{MOMI AA} & 30, RL & 41, TH & 45, TH & - & - & - & - & - & NAdam & 0.001 & 512 & BO  & 0.5 & 0.25\\
    			\hline
    	\end{tabular}
    \end{table}
    
      
       \begin{table}%[!htp]
    	\centering
    	\caption{\textbf{CSDNN-WCE (with Balanced Batches) architecture for Texas PUDF, Oklahoma PUDF and MOMI datasets}. We note that $h_i$ and $a_i$ refer to the number of neurons and activation function in the hidden layer $i$, respectively, where $i=1,2,3,...,8$.}
    	\label{tab:arcWCEBB}
    	\small
    	\begin{tabular}{lcccccccccccccc}
    			\hline
    			\textbf{Dataset} & \textbf{$h_1$, $a_1$} & \textbf{$h_2$, $a_2$} & \textbf{$h_3$, $a_3$} & \textbf{$h_4$, $a_4$} & \textbf{$h_5$, $a_5$} & \textbf{$h_6$, $a_6$} & \textbf{$h_7$, $a_7$} & \textbf{$h_8$, $a_8$} & \text{Optimizer} & \textbf{$\eta$} & \textbf{$B$} & \text{Tuner}\\ \hline
    			\textbf{TX Full} & 41, TH & 60, RL & 41, RL & 30, RL & 30, RL & - & - & - & Adam & 0.001 & 8192 & BO \\
    			
    		\textbf{TX AA} & 60, TH & 30, RL & 45, RL & - & - & - & - & - & RMSProp & 0.001 & 8192 & HB \\
    			\textbf{TX NA} & 41, RL & 30, RL & 36, TH & 45, TH & - & - & - & - & RMSProp & 0.00001 & 2048 & RS\\
    			
    			\textbf{OK Full} & 30, RL & 30, TH & 60, TH & 45, RL & 30, RL & 60, RL & - & - & RMSProp & 0.001 & 1024 & BO \\
    			\textbf{OK AA} & 30, TH & 30, TH & 45, RL & 60, TH & - & - & - & - & Adam & 0.0001 & 1024 & HB  \\
    			\textbf{OK NA} & 60, TH & 41, TH & 45, RL & 45, TH & 41, TH & 60, TH & 36, RL & - & SGD & 0.00001 & 1024 & HB \\
    			\textbf{MOMI} & 60, TH & 60, TH & - & -  & - & - & - & - & NAdam & 0.001 & 4096 & BO \\
    			\textbf{MOMI AA} & 41, RL & 30, TH & 41, RL & 36, TH & 60, RL & - & - & - & RMSprop & 0.001 & 819 & BO  \\
    			\hline
    	\end{tabular}
    \end{table}
    
    

            \begin{table}%[!htp]
    	\centering
    	\caption{\textbf{DNN (with Balanced Batches) architecture for Texas PUDF, Oklahoma PUDF and MOMI datasets}. We note that $h_i$ and $a_i$ refer to the number of neurons and activation function in the hidden layer $i$, respectively, where $i=1,2,3,...,8$.}
    	\label{tab:arcBB}
    	\small
    	\begin{tabular}{lcccccccccccccc}
    			\hline
    			\textbf{Dataset} & \textbf{$h_1$, $a_1$} & \textbf{$h_2$, $a_2$} & \textbf{$h_3$, $a_3$} & \textbf{$h_4$, $a_4$} & \textbf{$h_5$, $a_5$} & \textbf{$h_6$, $a_6$} & \textbf{$h_7$, $a_7$} & \textbf{$h_8$} & \text{Optimizer} & \textbf{$\eta$} & \textbf{$B$} & \text{Tuner}\\ \hline
    			\textbf{TX Full} & 60, RL & 36, RL & - & - & - & - & - & - & Adam & 0.001 & 8192 & HB \\
    			\textbf{TX AA} & 60, TH & 30, RL & 45, RL & - & - & - & - & - & RMSProp & 0.001 & 8192 & HB \\
    			\textbf{TX NA} & 60, TH & 30, RL & 45, RL  & - & - & - & - & - & RMSProp & 0.001 & 2048 & HB \\
    			\textbf{OK Full} & 60, TH & 60, TH & 60, TH & 60, TH & - & - & - & - & Adam & 0.001 & 1024 & BO  \\
    			\textbf{OK AA} & 30, RL & 41, TH & - & - & - & - & - & - & RMSProp & 0.0001 &  1024 & HB\\
    			\textbf{OK NA} & 60, RL & 36, TH & 30, RL & 41, RL & - & - & - & 4- & NAdam & 0.0001 & 1024 & BO\\
    			\textbf{MOMI} & 60, TH & 60, TH & 60, TH & - & - & - & - & - & Adam & 0.001 & 4096 & BO \\
    			\textbf{MOMI AA} & 60, RL & 60, RL & - & - & - & - & - & - & Adam & 0.001 & 512 & HB  \\
    			\hline
    	\end{tabular}
    \end{table}
    
\end{landscape}

We have investigated the relationship between neural network training convergence and the number of epochs. For neural network models, it is common to examine learning curve graphs to decide on model convergence. We specifically looked at the training and validation AUC versus the number of epoch plots in order to find the optimal number of epochs where the models start overfitting the data.

Figs \ref{fig:TxEpochs}-\ref{fig:MOMI Epochs val} show the AUC of CSDNN-FL, CSDNN-WCE, and DNN models across a large number of epochs (up to 200) for both training and validation datasets. In most cases, the AUC increased quickly and eventually plateaued out. The training AUC and validation AUC tend to diverge with validation AUC stabilizing and sharp increase at the training AUC at a rapid pace for both the CSDNN-FL and CSDNN-WCE models at the optimal number of epochs. From these figures, it can be observed that the optimal number of epochs for the CSDNN-FL, CSDNN-WCE, and DNN in the Texas dataset is 30, 30, and 90 respectively. From the Texas validation and training AUC as shown in Figs. \ref{fig:TxEpochs}-\ref{fig:TxEpochVal}, it can be observed that the validation AUC of both CSDNN-FL and CSDNN-WCE models leveled off very quickly and stabilized around the 30th epoch, while for the DNN model it did not stabilized until epoch 90, instead experienced fluctuations in AUC early in the training. 
From Figs. \ref{fig:OK Epochs}-\ref{fig:OK Epochs val}, it can be observed that the optimal number of epochs for the CSDNN-FL, CSDNN-WCE, and DNN in the Oklahoma dataset is 20, 25, and 50 respectively. The validation AUC of the CSDNN-WCE increased quickly and stabilized at 25th epoch, while the CSDNN-FL stabilized at roughly the 50th epoch. The DNN model had the most noticable divergence in performance between training and validation AUC and stabilized at the 50th epoch. 
From Figs. \ref{fig:MOMI Epochs}-\ref{fig:MOMI Epochs val}, it can be observed that the optimal number of epochs for the CSDNN-FL, CSDNN-WCE, and DNN in the MOMI dataset is 20, 20, and 60 respectively. The MOMI data resulted in the most similar trends between models, with both CSDNN-FL and CSDNN-WCE models reached their peak performance at about the 20th epoch, but with the CSDNN-FL reaching this level at a rapid pace, followed by CSDNN-WCE and DNN. Less variability in performance is seen in the MOMI dataset.


\begin{figure}[!htp]
    \includegraphics[scale=0.75]{Images/Texas/TxFullAUC.pdf}
    \caption{\textbf{Training AUC versus the number of epochs for the Texas dataset}}
    \label{fig:TxEpochs}
\end{figure}


\begin{figure}[!htp]
    \includegraphics[scale=0.75]{Images/Texas/TxFull_valAUC.pdf}
    \caption{\textbf{Validation AUC versus the number of epochs for the Texas dataset}}
    \label{fig:TxEpochVal}
\end{figure}


\begin{figure}[!htp]
    \includegraphics[scale=0.75]{Images/Oklahoma/OkFullAUC.pdf}
    \caption{\textbf{Training AUC versus the number of epochs for the Oklahoma dataset}}
    \label{fig:OK Epochs}
\end{figure}


\begin{figure}[!htp]
    \includegraphics[scale=0.75]{Images/Oklahoma/OkFull_valAUC.pdf}
    \caption{\textbf{Validation AUC versus the number of epochs for the Oklahoma dataset}}
    \label{fig:OK Epochs val}
\end{figure}


\begin{figure}[!htp]
    \includegraphics[scale=0.75]{Images/MOMI/MOMIAUC.pdf}
    \caption{\textbf{Training AUC versus the number of epochs for the MOMI dataset}}
    \label{fig:MOMI Epochs}
\end{figure}

\begin{figure}[!htp]

    \includegraphics[scale=0.75]{Images/MOMI/MOMI_valAUC.pdf}

    \caption{\textbf{Validation AUC versus the number of epochs for the MOMI dataset}}
    \label{fig:MOMI Epochs val}
\end{figure}

%\subsection*{Statistical Analysis of Results}


\begin{table}[!htp]
	\centering
	\caption{\textbf{Results of Wilcoxon rank sum test between CSDNN-FL and CSDNN-WCE, and benchmark methods for Texas data}}
	%Logistic Regression (LR), Weighted LR, Support Vector Machine (SVM-Lin), Weighted SVM-Lin (WSVM-Lin), SVM with Radial Basis Function (SVM-RBF), Weighted SVM-RBF (WSVM-RBF), Deep Neural Network (DNN), Cost-Sensitive DNN with weighed cross-entropy (CSDNN-WCE), and CSDNN with Focal Loss (CSDNN-FL)
	\label{tab:TXWilcoxon}
	\small
	\begin{tabular}{lccccccccccc}
			\hline
	 \textbf{Comparison} & 
	 \textbf{p-value} & \textbf{Hypothesis ($\alpha=  0.0005$)}\\ \hline
			\textbf{CSDNN-FL $>$ CSDNN-WCE} & $\ll 0.0005$ & Rejected $H_0$\\
			\textbf{CSDNN-FL $>$ DNN}    & $\ll 0.0005$ & Rejected $H_0$\\
			\textbf{CSDNN-FL $>$ LR}    & $\ll 0.0005$ & Rejected $H_0$\\
			\textbf{CSDNN-FL $>$ WLR}    & $\ll 0.0005$ & Rejected $H_0$\\
			\textbf{CSDNN-FL $>$ SVM-Lin}    & $\ll 0.0005$ & Rejected $H_0$\\
			\textbf{CSDNN-FL $>$ WSVM-Lin}    & $\ll 0.0005$  & Rejected $H_0$\\
			\textbf{CSDNN-FL $>$ SVM-RBF}    & $\ll 0.0005$ & Rejected $H_0$\\
			\textbf{CSDNN-FL $>$ WSVM-RBF}    & $\ll 0.0005$ & Rejected $H_0$\\
			\textbf{CSDNN-FL $>$ CSDNN-FL-BB}    & $\ll 0.0005$ & Rejected $H_0$\\
			\textbf{CSDNN-FL $>$ CSDNN-WCE-BB}    & $\ll 0.0005$ & Rejected $H_0$\\
			\textbf{CSDNN-FL $>$ DNN-BB}    & $\ll 0.0005$ & Rejected $H_0$\\
			\textbf{CSDNN-WCE $>$ DNN}    & $\ll 0.0005$ & Rejected $H_0$\\
			\textbf{CSDNN-WCE $>$ LR}    & $\ll 0.0005$ & Rejected $H_0$\\
			\textbf{CSDNN-WCE $>$ WLR}    & $\ll 0.0005$ & Rejected $H_0$\\
			\textbf{CSDNN-WCE $>$ SVM-Lin}    & $\ll 0.0005$ & Rejected $H_0$\\
			\textbf{CSDNN-WCE $>$ WSVM-Lin}    & $\ll 0.0005$  & Rejected $H_0$\\
			\textbf{CSDNN-WCE $>$ SVM-RBF}    & $\ll 0.0005$ & Rejected $H_0$ \\
			\textbf{CSDNN-WCE $>$ WSVM-RBF}    & 0.999 & Not rejected $H_0$\\
			\textbf{CSDNN-WCE $>$ CSDNN-FL-BB}    & $\ll 0.0005$ & Rejected $H_0$\\
			\textbf{CSDNN-WCE $>$ CSDNN-WCE-BB}    & $\ll 0.0005$ & Rejected $H_0$\\
			\textbf{CSDNN-WCE $>$ DNN-BB}    & $\ll 0.0005$ & Rejected $H_0$\\
				\hline
	\end{tabular}
\end{table}


\begin{table}[!htp]
	\centering
	\caption{\textbf{Results of Wilcoxon rank sum test between CSDNN-FL and CSDNN-WCE, and benchmark methods for Oklahoma data.}}
	\label{tab:OKWilcoxon}
	\small
	\begin{tabular}{lccc}
			\hline
	 \textbf{Comparison} & 
	 \textbf{p-value}  & \textbf{Hypothesis ($\alpha= 0.0005$)}\\ \hline
			\textbf{CSDNN-FL $>$ CSDNN-WCE} & $\ll 0.0005$ & Rejected $H_0$  \\
			\textbf{CSDNN-FL $>$ DNN}    & $\ll 0.0005$ & Rejected $H_0$\\
			\textbf{CSDNN-FL $>$ LR}    & $\ll 0.0005$ & Rejected $H_0$\\
			\textbf{CSDNN-FL $>$ WLR}    & $\ll 0.0005$ & Rejected $H_0$\\
			\textbf{CSDNN-FL $>$ SVM-Lin}    & $\ll 0.0005$ & Rejected $H_0$\\
			\textbf{CSDNN-FL $>$ WSVM-Lin}    & $\ll 0.0005$ & Rejected $H_0$\\
			\textbf{CSDNN-FL $>$ SVM-RBF}    & $\ll 0.0005$ & Rejected $H_0$\\
			\textbf{CSDNN-FL $>$ WSVM-RBF}    & $\ll 0.0005$ & Rejected $H_0$\\
			\textbf{CSDNN-FL $>$ CSDNN-FL-BB}    & $\ll 0.0005$ & Rejected $H_0$\\
			\textbf{CSDNN-FL $>$ CSDNN-WCE-BB}    & $\ll 0.0005$ & Rejected $H_0$\\
			\textbf{CSDNN-FL $>$ DNN-BB}    & $\ll 0.0005$ & Rejected $H_0$\\
			\textbf{CSDNN-WCE $>$ DNN}    & $\ll 0.0005$ & Rejected $H_0$\\
			\textbf{CSDNN-WCE $>$ LR}    & $\ll 0.0005$ & Rejected $H_0$\\
			\textbf{CSDNN-WCE $>$ WLR}    & 0.630 & Not rejected $H_0$\\
			\textbf{CSDNN-WCE $>$ SVM-Lin}    & $\ll 0.0005$ & Rejected $H_0$\\
			\textbf{CSDNN-WCE $>$ WSVM-Lin}    & $\ll 0.0005$ & Rejected $H_0$\\
			\textbf{CSDNN-WCE $>$ SVM-RBF}    & $\ll 0.0005$ & Rejected  $H_0$\\
			\textbf{CSDNN-WCE $>$ WSVM-RBF}    & $\ll 0.0005$ & Rejected $H_0$\\
			\textbf{CSDNN-WCE $>$ CSDNN-FL-BB}    &  0.999 & Not rejected $H_0$\\
			\textbf{CSDNN-WCE $>$ CSDNN-WCE-BB}    & $\ll 0.0005$ & Rejected $H_0$\\
			\textbf{CSDNN-WCE $>$ DNN-BB}    & 0.989 & Not rejected $H_0$\\
				\hline
	\end{tabular}
\end{table}


\begin{table}[!htp]
	\centering
	\caption{\textbf{Results of Wilcoxon rank sum test between CSDNN-FL and CSDNN-WCE, and benchmark methods for MOMI data.}}
	\label{tab:MOMIWilcoxon}
	\small
	\begin{tabular}{lccccccccccc}
			\hline
	 \textbf{Comparison} & 
	 \textbf{p-value} & \textbf{Hypothesis ($\alpha=0.0005$)}\\ \hline
			\textbf{CSDNN-FL $>$ CSDNN-WCE} &  $ 0.99$ & Not rejected $H_0$ \\
			\textbf{CSDNN-FL $>$ DNN}    & $\ll 0.0005$ & Rejected $H_0$\\
			\textbf{CSDNN-FL $>$ LR}    & $\ll 0.0005$ & Rejected $H_0$\\
			\textbf{CSDNN-FL $>$ WLR}    & 0.999 & Not rejected $H_0$\\
			\textbf{CSDNN-FL $>$ SVM-Lin}    & $\ll 0.0005$& Rejected $H_0$\\
			\textbf{CSDNN-FL $>$ WSVM-Lin}    & 0.004 & Not rejected $H_0$\\
			\textbf{CSDNN-FL $>$ SVM-RBF}    &  $\ll 0.0005$ & Rejected $H_0$\\
			\textbf{CSDNN-FL $>$ WSVM-RBF}    & 0.960 &  Not rejected $H_0$\\
			\textbf{CSDNN-FL $>$ CSDNN-FL-BB}    &  0.956 & Not rejected $H_0$\\
			\textbf{CSDNN-FL $>$ CSDNN-WCE-BB}    &  $\ll 0.0005$ & Rejected $H_0$\\
			\textbf{CSDNN-FL $>$ DNN-BB}    & 0.999 & Not rejected $H_0$\\
			\textbf{CSDNN-WCE $>$ DNN}    &  $\ll 0.0005$ & Rejected $H_0$\\
			\textbf{CSDNN-WCE $>$ LR}    & $\ll 0.0005$ & Rejected  $H_0$\\
			\textbf{CSDNN-WCE $>$ WLR}    & 0.999 & Not rejected $H_0$\\
			\textbf{CSDNN-WCE $>$ SVM-Lin}    & $\ll 0.0005$ & Rejected $H_0$\\
			\textbf{CSDNN-WCE $>$ WSVM-Lin}    & 0.001 & Not rejected $H_0$\\
			\textbf{CSDNN-WCE $>$ SVM-RBF}    & $\ll 0.0005$ & Rejected $H_0$ \\
			\textbf{CSDNN-WCE $>$ WSVM-RBF}    & 0.995 & Not rejected $H_0$\\
			\textbf{CSDNN-WCE $>$ CSDNN-FL-BB}    & 0.003 & Rejected $H_0$\\
			\textbf{CSDNN-WCE $>$ CSDNN-WCE-BB}    &  $\ll 0.0005$ &  Rejected $H_0$ \\
			\textbf{CSDNN-WCE $>$ DNN-BB}    & 0.616 & Not rejected $H_0$\\
				\hline
	\end{tabular}
\end{table}

\begin{table}[!htp]
	\centering
	\caption{\textbf{Results of Wilcoxon rank sum test between CSDNN-FL and CSDNN-WCE, and benchmark methods for Texas African American data.}}
	%[Wilcoxon Test Results for Texas African American Dataset]{Wilcoxon Test Results for Texas African American data using Deep Neural Network (DNN), Cost-Sensitive DNN with weighed cross-entropy (CSDNN-WCE), CSDNN with Focal Loss (CSDNN-Focal), CSDNN with Focal Loss and balanced batches (FL-BB), CSDNN with weighted cross-entropy and balanced batches (WCE-BB), and DNN with weighted cross-entropy and balanced batches (CE-BB)}
	\label{tab:TXAFWilcoxon}
	\small
	\begin{tabular}{lccc}
			\hline
	 \textbf{Comparison} & 
	 \textbf{p-value} & \textbf{Hypothesis ($\alpha= 0.0005$)}\\ \hline
			\textbf{CSDNN-FL $>$ CSDNN-WCE} & $\ll 0.0005$ & Rejected $H_0$\\
			\textbf{CSDNN-FL $>$ DNN}    & $\ll 0.0005$ & Rejected $H_0$\\
			\textbf{CSDNN-FL $>$ FL-BB}    & $\ll 0.0005$ & Rejected $H_0$\\
			\textbf{CSDNN-FL $>$ WCE-BB}    &  $\ll 0.0005$ & Rejected $H_0$\\
			\textbf{CSDNN-FL $>$ CE-BB}    & $\ll 0.0005$ & Rejected $H_0$\\
			\textbf{CSDNN-WCE $>$ DNN}    & $\ll 0.0005$ & Rejected $H_0$\\
			\textbf{CSDNN-WCE $>$ CSDNN-FL-BB}    & 0.999 & Not rejected $H_0$\\
			\textbf{CSDNN-WCE $>$ CSDNN-WCE-BB}    & $\ll 0.0005$ & Rejected $H_0$\\
			\textbf{CSDNN-WCE $>$ DNN-BB}    & 0.999 & Not rejected $H_0$\\
				\hline
	\end{tabular}
\end{table}

\begin{table}[!htp]
	\centering
	\caption{\textbf{Results of Wilcoxon rank sum test between CSDNN-FL and CSDNN-WCE, and benchmark methods for Oklahoma African American data.}}
	%[Wilcoxon Test Results for Oklahoma African American Dataset]{Wilcoxon Test Results for Oklahoma African American data using Deep Neural Network (DNN), Cost-Sensitive DNN with weighed cross-entropy (CSDNN-WCE), CSDNN with Focal Loss (CSDNN-Focal), CSDNN with Focal Loss and balanced batches (FL-BB), CSDNN with weighted cross-entropy and balanced batches (WCE-BB), and DNN with weighted cross-entropy and balanced batches (CE-BB)}
	\label{tab:OKAFWilcoxon}
	\small
	\begin{tabular}{lccc}
			\hline
	 \textbf{Comparison} & 
	 \textbf{p-value} & \textbf{Hypothesis ($\alpha= 0.0005$)} \\ \hline
			\textbf{CSDNN-FL $>$ CSDNN-WCE} & 0.862 & Not rejected $H_0$\\
			\textbf{CSDNN-FL $>$ DNN}    & $\ll 0.0005$ & Rejected $H_0$\\
			\textbf{CSDNN-FL $>$ CSDNN-FL-BB}    & $\ll 0.0005$ & Rejected $H_0$\\
			\textbf{CSDNN-FL $>$ CSDNN-WCE-BB}    & $\ll 0.0005$ & Rejected $H_0$\\
			\textbf{CSDNN-FL $>$ DNN-BB}    & $\ll 0.0005$ & Rejected $H_0$ \\
			\textbf{CSDNN-WCE $>$ DNN}    & $\ll 0.0005$ & Rejected $H_0$\\
			\textbf{CSDNN-WCE $>$ CSDNN-FL-BB}    & $\ll 0.0005$  & Rejected $H_0$\\
			\textbf{CSDNN-WCE $>$ CSDNN-WCE-BB}    & $\ll 0.0005$ & Rejected $H_0$\\
			\textbf{CSDNN-WCE $>$ DNN-BB}    & $\ll 0.0005$ & Rejected $H_0$\\
				\hline
	\end{tabular}
\end{table}


\begin{table}[!htp]
	\centering
	\caption{\textbf{Results of Wilcoxon rank sum test between CSDNN-FL and CSDNN-WCE, and benchmark methods for Texas Native American data.}}
	%[Wilcoxon Test Results for Texas Native American Dataset]{Wilcoxon Test Results for Texas Native American data using Deep Neural Network (DNN), Cost-Sensitive DNN with weighed cross-entropy (CSDNN-WCE), CSDNN with Focal Loss (CSDNN-Focal), CSDNN with Focal Loss and balanced batches (FL-BB), CSDNN with weighted cross-entropy and balanced batches (WCE-BB), and DNN with weighted cross-entropy and balanced batches (CE-BB)}
	\label{tab:TXNAWilcoxon}
	\small
	\begin{tabular}{lccc}
			\hline
	 \textbf{Comparison} & 
	 \textbf{p-value} & \textbf{Hypothesis ($\alpha= 0.0005$)} \\ \hline
			\textbf{CSDNN-Focal $>$ CSDNN-WCE} & $\ll 0.0005$ & Rejected $H_0$  \\
			\textbf{CSDNN-Focal $>$ DNN}    &  $\ll 0.0005$ & Rejected $H_0$\\
			\textbf{CSDNN-Focal $>$ FL-BB}    &  $\ll 0.0005$  & Rejected $H_0$\\
			\textbf{CSDNN-Focal $>$ WCE-BB}    &  $\ll 0.0005$ & Rejected $H_0$\\
			\textbf{CSDNN-Focal $>$ CE-BB}    &  $\ll 0.0005$ & Rejected $H_0$\\
			\textbf{CSDNN-WCE $>$ DNN}    &  $\ll 0.0005$ & Rejected $H_0$\\
			\textbf{CSDNN-WCE $>$ FL-BB}    &  $\ll 0.0005$ & Rejected $H_0$\\
			\textbf{CSDNN-WCE $>$ WCE-BB}    &$\ll 0.0005$ & Rejected $H_0$\\
			\textbf{CSDNN-WCE $>$ CE-BB}    &  0.141 & Not rejected $H_0$\\
				\hline
	\end{tabular}
\end{table}


\begin{table}[!htp]
	\centering
	\caption{\textbf{Results of Wilcoxon rank sum test between CSDNN-FL and CSDNN-WCE, and benchmark methods for Oklahoma Native American data.}}
	%[Wilcoxon Test Results for Oklahoma Native American Dataset]{Wilcoxon Test Results for Oklahoma Native American data using Deep Neural Network (DNN), Cost-Sensitive DNN with weighed cross-entropy (CSDNN-WCE), CSDNN with Focal Loss (CSDNN-Focal), CSDNN with Focal Loss and balanced batches (FL-BB), CSDNN with weighted cross-entropy and balanced batches (WCE-BB), and DNN with weighted cross-entropy and balanced batches (CE-BB)}
	\label{tab:OKNAWilcoxon}
	\small
	\begin{tabular}{lccc}
			\hline
	 \textbf{Comparison} & 
	 \textbf{p-value} & \textbf{Hypothesis ($\alpha= 0.0005$)} \\ \hline
			\textbf{CSDNN-FL $>$ CSDNN-WCE} & 0.007 & Not rejected $H_0$  \\
			\textbf{CSDNN-FL $>$ DNN}    &  $\ll 0.0005$ & Rejected $H_0$\\
			\textbf{CSDNN-FL $>$ CSDNN-FL-BB}    & $\ll 0.0005$ & Rejected $H_0$\\
			\textbf{CSDNN-FL $>$ CSDNN-WCE-BB}    &  $\ll 0.0005$ & Rejected $H_0$\\
			\textbf{CSDNN-FL $>$ DNN-BB}    &  $\ll 0.0005$ & Rejected $H_0$\\
			\textbf{CSDNN-WCE $>$ DNN}    &  $\ll 0.0005$ & Rejected $H_0$\\
			\textbf{CSDNN-WCE $>$ CSDNN-FL-BB}    &  $\ll 0.0005$ & Rejected $H_0$\\
			\textbf{CSDNN-WCE $>$ CSDNN-WCE-BB}    & $\ll 0.0005$ & Rejected $H_0$\\
			\textbf{CSDNN-WCE $>$ DNN-BB}    & 0.0004 & Rejected $H_0$&\\
				\hline
	\end{tabular}
\end{table}

\begin{table}[!htp]
	\centering
	\caption{\textbf{Results of Wilcoxon rank sum test between CSDNN-FL and CSDNN-WCE, and benchmark methods for MOMI African American data.}}
	%[Wilcoxon Test Results for MOMI African American Dataset]{Wilcoxon Test Results for MOMI African American data using Deep Neural Network (DNN), Cost-Sensitive DNN with weighed cross-entropy (CSDNN-WCE), CSDNN with Focal Loss (CSDNN-Focal), CSDNN with Focal Loss and balanced batches (FL-BB), CSDNN with weighted cross-entropy and balanced batches (WCE-BB), and DNN with weighted cross-entropy and balanced batches (CE-BB)}
	\label{tab:MOMIAFWilcoxon}
	\small
	\begin{tabular}{lccc}
			\hline
	 \textbf{Comparison} & 
	 \textbf{p-value} & \textbf{Hypothesis ($\alpha= 0.0005$)} \\ \hline
			\textbf{CSDNN-FL $>$ CSDNN-WCE} & 0.998 & Not rejected  $H_0$\\
			\textbf{CSDNN-FL $>$ DNN}    & $\ll 0.0005$ & Rejected $H_0$\\
			\textbf{CSDNN-FL $>$ CSDNN-FL-BB}    & 0.999 & Not rejected $H_0$\\
			\textbf{CSDNN-FL $>$ CSDNN-WCE-BB}    & 0.003  & Rejected $H_0$\\
			\textbf{CSDNN-FL $>$ DNN-BB}    & 0.207 & Not rejected $H_0$\\
			\textbf{CSDNN-WCE $>$ DNN}    &  $\ll 0.0005$  & Rejected $H_0$\\
			\textbf{CSDNN-WCE $>$ CSDNN-FL-BB}    & 0.755 & Not rejected $H_0$\\
			\textbf{CSDNN-WCE $>$ CSDNN-WCE-BB}    & $\ll 0.0005$  & Rejected $H_0$\\
			\textbf{CSDNN-WCE $>$ DNN-BB}    & $\ll 0.0005$ & Rejected $H_0$\\
				\hline
	\end{tabular}
\end{table}


\end{document}
